# Supplementary material for: CRISPR-Cas12a/Cpf1-assisted precise, efficient and multiplexed genome-editing in Yarrowia lipolytica
Source: Metab Eng Commun. 2019 Nov 22;10:e00112. doi: 10.1016/j.mec.2019.e00112 (PMC6906711; doi:10.1016/j.mec.2019.e00112)
Supplement: Multimedia component 2 [file mmc2.xml]

<?xml version="1.0" encoding="UTF-8" standalone="no"?><data:data><datasets><author>pengxu@umbc.edu</author><type>0</type><dataset><value>1</value><reason>Data will be made available on request</reason><comments/></dataset></datasets></data:data>
